# Supplementary material for: FTIR Spectroscopic Imaging Supports Urine Cytology for Classification of Low- and High-Grade Bladder Carcinoma
Source: Cancers (Basel). 2021 Nov 16;13(22):5734. doi: 10.3390/cancers13225734 (PMC8616357; doi:10.3390/cancers13225734)
Supplement: Supplementary file 1 [file cancers-13-05734-s001.zip]

Archive with 1 entries (1 files):
- cancers-1439569-supplementary.pdf
